# Supplementary material for: EfrEF and the Transcription Regulator ChlR Are Required for Chlorhexidine Stress Response in Enterococcus faecalis V583
Source: Antimicrob Agents Chemother. 2018 May 25;62(6):e00267-18. doi: 10.1128/AAC.00267-18 (PMC5971576; doi:10.1128/AAC.00267-18)
Supplement: Supplemental material [file AAC.00267-18_zac006187201sd2.xlsx]

## Sheet: Dataset S1
Dataset S1: Genes differentially regulated in response to 15 min exposure to H-CHG
Protease	Regulator	Transporter	other
Locus	Fold change	p	gene	predicted function	co-transcription prediction?	Psortb result	# membrane helices predicted	Induced when Fst is overexpressed in EfsOG1X (Brinkman 2013)	Up-regulated in AMP, BAC, CEP, and/or VAN-treated EfsOG1RF (Abranches 2013)	Metal stress response
EF0056	4.1	0.0062	znuC	ABC transporter, zinc transport	co-transcribed with EF0055	CytoplasmicMembrane	0
EF0057	4.9	0.0045	znuB	ABC transporter, zinc transport		CytoplasmicMembrane	8
EF0188	20.4	0.0055	fhuD	ABC transporter, iron transport		CytoplasmicMembrane	1			Up-regulated under iron excess (FeCl3-NTA; Lopez 2012)
EF0191	4.5	0.015	fhuC	ABC transporter, ferrichrome transport	co-transcribed wih EF0192 EF0193	CytoplasmicMembrane	0			Up-regulated under iron excess (FeCl3-NTA; Lopez 2012)
EF0567	9.5	0.0054	kdpA		co-transcribed wih EF0567-EF0571	CytoplasmicMembrane	12			Up-regulated in response to Cu (Abrantes 2011)
EF0575	11.2	0.0093		Cationic ABC transporter	co-transcribed	CytoplasmicMembrane	0			Up-regulated in response to Zn and down-regulated in response to Mn and Cu (Abrantes 2011)
EF0576	8.3	0.0074		Cationic ABC transporter		CytoplasmicMembrane	9			Up-regulated in response to Zn and down-regulated in response to Mn and Cu (Abrantes 2011)
EF0577	6.6	0.00051		hypothetical		CytoplasmicMembrane	1			Up-regulated in response to Zn and down-regulated in response to Mn and Cu (Abrantes 2011)
EF0578	9	0.0056		Fe dependent repressor		Unknown	0			Up-regulated in response to Zn and down-regulated in response to Mn and Cu (Abrantes 2011)
EF0579	8.2	0.0033		Transcriptional regulator		Unknown	0			Up-regulated in response to Zn and down-regulated in response to Mn and Cu (Abrantes 2011)
EF0580	10.5	7e-05		hypothetical	co-transcribed	CytoplasmicMembrane	4
EF0581	13.5	0.0022		ABC transporter, cobalt transporter		CytoplasmicMembrane	0
EF0582	11.9	2.2e-05		hypothetical		CytoplasmicMembrane	6
EF0583	10.4	0.0022		Drug resistance ABC transporter	co-transcribed	CytoplasmicMembrane	6
EF0584	7.5	0.0074		Drug resistance ABC transporter		CytoplasmicMembrane	6
EF0673	4.6	0.00049		hypothetical		CytoplasmicMembrane	10
EF0706	4.3	0.004	clpE	ATP-dependent Clp protease		Cytoplasmic	0
EF0746	6.7	0.00016		β-lactamase		CytoplasmicMembrane	1
EF0747	5.6	0.00026		hypothetical		CytoplasmicMembrane	2
EF0802	8.9	0.00015		hypothetical	co-transcribed with EF0803	CytoplasmicMembrane	2
EF0819	5	0.00052		hypothetical		Unknown	0
EF1057	7.1	0.014	mntH2	Manganese transport/Natural resistance-associated macrophage protein	co-transcribed	CytoplasmicMembrane	12	5.7		~50-fold down-regulated under iron excess (FeCl3-NTA; Lopez 2012); up-regulated in response to Zn and down-regulated in response to Mn and Cu (Abrantes 2011)
EF1058	6.6	0.011		Universal stress protein uspA		Unknown	0	4		~50-fold down-regulated under iron excess (FeCl3-NTA; Lopez 2012); up-regulated in response to Zn and down-regulated in response to Mn and Cu (Abrantes 2011)
EF1067	8	0.00012		hypothetical		CytoplasmicMembrane	0
EF1111	5.1	0.0048		signal peptidase I		Cellwall	1
EF1132	7.3	2e-05		hypothetical		Unknown	0
EF1134	5	0.0094		M20/M25/M40 family peptidase		Cytoplasmic	0
EF1198	6	8.1e-05		hypothetical	co-transcribed	CytoplasmicMembrane	8
EF1199	5	0.00014		hypothetical		CytoplasmicMembrane	3
EF1228	4.4	3.6e-05		hypothetical	co-transcribed with EF1229	Cytoplasmic	0
EF1231	27.3	1.1e-06		hypothetical		Cytoplasmic	1
EF1260	4.2	0.006		DNA-binding response regulator/two component system	TCS, co-transcribed with EF1261	Cytoplasmic	0
EF1262	24.4	2e-05		hypothetical	co-transcribed	CytoplasmicMembrane	0
EF1263	29	1e-05		hypothetical		CytoplasmicMembrane	4
EF1268	4.9	0.013		Cation transporter E1-E2 family ATPase		CytoplasmicMembrane	8
EF1302	5.5	0.0081		LysR family transcriptional regulator	co-transcribed	Cytoplasmic	0
EF1303	7	0.006		LysR family transcriptional regulator		Cytoplasmic	0
EF1341	4.1	0.0072		ABC transporter		CytoplasmicMembrane	4
EF1351	6.3	0.00058		hypothetical	co-transcribed	Unknown	0	8.2
EF1352	6.9	0.011		Magnesium P-type ATPase		CytoplasmicMembrane	8	6.3
EF1492	4.1	0.0039		V-type ATPase subunit F		Cytoplasmic	0			Up-regulated in response to Cu (Abrantes 2011)
EF1518	10	2.3e-05		hypothetical	co-transcribed with EF1517	CytoplasmicMembrane	1
EF1541	5.3	0.00085		hypothetical		CytoplasmicMembrane	5
EF1587	4.5	0.0002		Mut/nudix family protein		Cytoplasmic	0
EF1644	5	2.3e-05		aldolase 1 epimerase	co-transcribed	Cytoplasmic	0
EF1645	4.3	0.0054	codY			Cytoplasmic	0
EF1646	5.5	0.004	hslU	ATP-dependent protease		Cytoplasmic	0
EF1647	6.1	0.0048	hslV	ATP-dependent protease peptidase subunit		Cytoplasmic	0
EF1648	5.9	2.8e-05		phage integrase family site specific recombinase		Cytoplasmic	0
EF1673	4.3	0.038		ABC transporter	co-transcribed with EF1672	CytoplasmicMembrane	0	8.4
EF1813	6.6	0.00076		sulfatase	co-transcribed	CytoplasmicMembrane	5
EF1814	6.5	0.0039		Drug resistance transporter EmrB/QacA family protein		CytoplasmicMembrane	13
EF1947	5.5	0.0001		hypothetical	co-transcribed with EF1946	Cytoplasmic	0
EF1988	12.1	0.0064		hypothetical		CytoplasmicMembrane	1
EF2067	8.6	0.0048		hypothetical	co-transcribed with EF2068	Unknown	0	8.6
EF2214	6.2	2.7e-05		glycoylase	co-transcribed	Cytoplasmic	0
EF2215	6.3	1.2e-05		hypothetical		Cytoplasmic	0
EF2226	286	0.00037	efrE	Drug resistance ABC transporter	co-transcribed	CytoplasmicMembrane	6	11.1
EF2227	326.3	0.00037	efrF	Drug resistance ABC transporter		CytoplasmicMembrane	5	16.4
EF2470	4.1	0.00026		HD domain-containing protein		Cytoplasmic	0
EF2796	4.4	8.4e-05		hypothetical		CytoplasmicMembrane	8
EF2862	6.8	0.00016		hypothetical		Unknown	1
EF2896	13.6	1.4e-05		hypothetical		CytoplasmicMembrane	2
EF3027	13.5	0.0038	htrA	serine protease		Unknown	1
EF3202	23.4	6.3e-06		rpsN	co-transcribed	Cytoplasmic	0
EF3203	15.1	2.3e-06		rpmG		Cytoplasmic	0
EF3204	15.2	2.7e-06		cobalamin synthesis protein/P47K family protein		CytoplasmicMembrane	0
EF3205	16.4	5e-05		hypothetical		Unknown	0
EF3206	14.6	1e-05		adhesion lipoprotein		CytoplasmicMembrane	0
EF3244	6.2	0.00036		hypothetical	co-transcribed	Unknown	0
EF3245	6	0.0006		cell-envelope associated acid phosphatase		CytoplasmicMembrane	7
EF3282	4.1	0.011	clpC	ATP-dependent Clp protease	co-transcribed	Cytoplasmic	0
EF3283	5	0.004	ctsR	Transcriptional repressor of class III stress genes		Unknown	0
EF3289	4	0.0062	croR	DNA-binding response regulator	TCS, co-transcribed with EF3290	Cytoplasmic	0
EF3303	6.4	0.0002		myosin-cross-reactive antigen		Unknown	0
Redundant probe sets:
EF0802x	9.8	0.00027		hypothetical
EF1067x	7.6	2.8e-05		hypothetical
EF1351x	6.3	0.00099		hypothetical
EF1947x	6.3	8.4e-05		hypothetical
EF2896x	14.7	4.5e-05		hypothetical

## Sheet: Psortb summary
	Count	Percent
Cellwall	1	1.33333
Cytoplasmic	22	29.3333
CytoplasmicMembrane	39	52
Unknown	13	17.3333
Total	75
